# Supplementary material for: Photon-Counting Detector Computed Tomography and Hepatocellular Carcinoma—A Systematic Review of the Current Evidence
Source: Diagnostics (Basel). 2026 Mar 2;16(5):743. doi: 10.3390/diagnostics16050743 (PMC12985058; doi:10.3390/diagnostics16050743)
Supplement: Supplementary file 1 [file diagnostics-16-00743-s001.zip]

Archive with 1 entries (1 files):
- diagnostics-4038176-supplementary.pdf
